# Supplementary material for: Inhibition of PFKFB3 in macrophages ameliorates intestinal inflammation by modulating gut microbiota in DSS-induced colitis
Source: mSystems. 2025 Dec 11;11(1):e00632-25. doi: 10.1128/msystems.00632-25 (PMC12817908; doi:10.1128/msystems.00632-25)
Supplement: Table S1 — Primer sequences for quantatitive PCR. [file msystems.00632-25-s0002.xlsx]

## Sheet: Sheet1
Table S1: Primer sequences for quantatitive PCR.
	Forward	Reverse
miceIl1β	GAAATGCCACCTTTTGACAGTG	TGGATGCTCTCATCAGGACAG
miceIl6	CTGCAAGAGACTTCCATCCAG	AGTGGTATAGACAGGTCTGTTGG
miceIl10	CGGGAAGACAATAACTGCACCC	CGGTTAGCAGTATGTTGTCCAGC
miceTnfα	CAGGCGGTGCCTATGTCTC	CGATCACCCCGAAGTTCAGTAG
miceGAPDH	CATCACTGCCACCCAGAAGACTG	ATGCCAGTGAGCTTCCCGTTCAG
micePFKFB3	TCATCGAGTCGGTCTGTGACGA	CATGGCTTCTGCTGAGTTGCAG
miceCcl2	GCTACAAGAGGATCACCAGCAG	GTCTGGACCCATTCCTTCTTGG
miceCcl5	CCTGCTGCTTTGCCTACCTCTC	ACACACTTGGCGGTTCCTTCGA
miceCxcl1	TCCAGAGCTTGAAGGTGTTGCC	AACCAAGGGAGCTTCAGGGTCA
miceCxcl10	ATCATCCCTGCGAGCCTATCCT	GACCTTTTTTGGCTAAACGCTTTC
